# Supplementary material for: Cabbage (Brassica oleracea var. capitata) Development in Time: How Differential Parenchyma Tissue Growth Affects Leafy Head Formation
Source: Plants (Basel). 2024 Feb 27;13(5):656. doi: 10.3390/plants13050656 (PMC10934306; doi:10.3390/plants13050656)
Supplement: Supplementary file 1 [file plants-13-00656-s001.zip]

Archive with 1 entries (1 files):
- Cabbage (Brassica oleracea var. capitata) development in time- how differential parenchyma tissue growth affects leafy head formation_Supplementary data.xlsx
